# Supplementary material for: Combined Neurotoxic Effects of Commercial Formulations of Pyrethroid (Deltamethrin) and Neonicotinoid (Imidacloprid) Pesticides on Adult Zebrafish (Danio rerio): Behavioral, Molecular, and Histopathological Analysis
Source: Life (Basel). 2025 Mar 25;15(4):538. doi: 10.3390/life15040538 (PMC12028659; doi:10.3390/life15040538)
Supplement: Supplementary file 1 [file life-15-00538-s001.zip]

Archive with 1 entries (1 files):
- life-3426637-supplementary.pdf
